# Supplementary material for: Priorities of the Pediatric Spinal Cord Injury Population: An International Study on Patient-Reported Outcome Measures
Source: Children (Basel). 2024 Nov 23;11(12):1415. doi: 10.3390/children11121415 (PMC11674952; doi:10.3390/children11121415)
Supplement: Supplementary file 1 [file children-11-01415-s001.zip]

Archive with 3 entries (3 files):
- File S1-English H_LDQ.pdf
- File S2-List H_LDQ.pdf
- File S3-Supplementary C_Supplemental tables.pdf
